# Supplementary material for: Gallic acid/hydroxypropyl-β-cyclodextrin complex: Improving solubility for application on in vitro/ in vivo Candida albicans biofilms
Source: PLoS One. 2017 Jul 11;12(7):e0181199. doi: 10.1371/journal.pone.0181199 (PMC5507443; doi:10.1371/journal.pone.0181199)
Supplement: S1 File — Supporting information file of Fig 1. (XLSX) [file pone.0181199.s001.xlsx]

## Sheet: HPBCD
Conc BCD (mM)	Conc GA (mM)	SD
0	65.99	0.252
18	76.04	1.01
36	89.01	0.437
72	146.86	1.1
109	172.66	0.91
145	192.91	3.281

## Sheet: BCD
Conc BCD (mM)	Conc GA (mM)
0	70.4
2	72.1
4	57.8
6	73.8
8	73.4
10	82.5
12	52.2
14	63.7
16	40.1
