# Supplementary material for: Gallic acid/hydroxypropyl-β-cyclodextrin complex: Improving solubility for application on in vitro/ in vivo Candida albicans biofilms
Source: PLoS One. 2017 Jul 11;12(7):e0181199. doi: 10.1371/journal.pone.0181199 (PMC5507443; doi:10.1371/journal.pone.0181199)
Supplement: S2 File — Supporting information file of Fig 2. (XLSX) [file pone.0181199.s002.xlsx]

## Sheet: Gallic acid
Temperature (OC)	Gallic acid
23.2329	7.62217
23.2339	7.62742
23.2378	7.63791
23.2465	7.64563
23.2779	7.65369
23.325	7.65185
23.3889	7.6383
23.462	7.6175
23.5506	7.58617
23.6476	7.55042
23.7962	7.49346
24.0082	7.4111
24.2852	7.30837
24.7089	7.16168
25.2629	6.99146
25.7813	6.858
26.2627	6.75417
26.7636	6.66337
27.3173	6.58363
27.7306	6.53319
28.1081	6.49668
28.5958	6.46146
28.9694	6.44355
29.4515	6.43024
30.0006	6.42813
30.5779	6.43828
31.3936	6.46748
33.627	6.57961
34.5917	6.6206
35.5089	6.6461
36.5168	6.66258
38.0351	6.66749
38.9321	6.6639
39.4358	6.66534
40.1058	6.66204
42.5276	6.66439
43.0694	6.6671
43.7083	6.66707
47.0697	6.68941
49.7789	6.70521
50.6952	6.70613
50.9604	6.70973
52.8484	6.71567
53.3566	6.718
55.4473	6.7238
55.6814	6.7271
56.3569	6.72654
57.3005	6.73141
59.6606	6.7335
62.5192	6.72635
65.0128	6.7099
65.6207	6.70074
66.4603	6.69197
69.3498	6.65047
71.2023	6.62292
73.7858	6.59878
76.0957	6.58147
77.373	6.56052
78.2789	6.53504
79.0554	6.50314
79.9586	6.45151
80.8302	6.38466
81.7316	6.30121
83.4621	6.12246
84.1267	6.06382
84.7293	6.02453
85.2638	6.00233
85.8017	5.99197
86.3399	5.99522
86.8767	6.01298
87.349	6.03902
87.8571	6.07659
88.4648	6.13676
89.1417	6.21722
89.5814	6.2752
89.8175	6.30446
90.8654	6.45086
91.6039	6.54461
92.2437	6.61561
92.8513	6.67017
93.6254	6.72551
94.467	6.77214
95.3423	6.80956
96.5138	6.85075
97.9823	6.88717
99.6276	6.9147
102.077	6.94607
105.03	6.9744
106.135	6.98159
107.308	6.99286
110.654	7.01131
112.3	7.01819
112.696	7.02179
112.965	7.02032
113.332	7.02446
116.075	7.03565
119.413	7.04924
121.059	7.0539
121.692	7.06093
122.799	7.06411
125.212	7.07754
127.69	7.08902
129.197	7.09909
131.023	7.10713
132.592	7.11742
135.942	7.12405
139.282	7.14135
142.62	7.15776
145.956	7.17518
149.289	7.1906
152.627	7.20149
153.841	7.20405
154.904	7.2118
155.871	7.21419
158.407	7.22709
159.72	7.2316
162.607	7.24952
165.245	7.26004
165.843	7.26467
169.187	7.2762
171.165	7.28376
171.73	7.28867
174.904	7.3043
175.572	7.30997
177.412	7.31492
179.215	7.32401
179.95	7.32466
183.302	7.33973
184.239	7.34681
187.581	7.36669
190.921	7.38134
191.756	7.3843
195.094	7.40042
196.401	7.4062
197.206	7.40571
197.642	7.40918
198.009	7.40935
201.36	7.42973
204.694	7.45041
208.035	7.46438
210.683	7.47304
212.99	7.48886
216.329	7.50894
219.2	7.52232
219.903	7.52162
223.247	7.5356
225.59	7.5447
228.929	7.56079
231.236	7.56969
233.601	7.57195
236.948	7.56091
238.755	7.55174
239.794	7.54188
241.602	7.52752
243.595	7.49653
244.164	7.4803
244.764	7.4651
246.002	7.42282
247.203	7.36967
248.306	7.31165
249.308	7.24793
250.178	7.17932
250.976	7.10407
251.676	7.02254
252.207	6.94914
252.839	6.84794
253.237	6.77528
253.668	6.68624
254.134	6.57573
254.463	6.48575
254.762	6.39559
255.091	6.2849
255.387	6.17409
255.649	6.06503
255.881	5.96176
256.109	5.8502
256.306	5.74575
256.502	5.63258
256.697	5.50979
256.924	5.35499
257.12	5.20987
257.282	5.07969
257.443	4.93922
257.603	4.78861
257.764	4.62819
257.925	4.45686
258.054	4.30959
258.181	4.15384
258.276	4.02902
258.403	3.85421
258.498	3.71715
258.592	3.57396
258.685	3.42447
258.78	3.26847
258.873	3.10516
258.967	2.93415
259.06	2.75435
259.153	2.56443
259.245	2.3654
259.335	2.1577
259.427	1.94024
259.488	1.78955
259.549	1.63394
259.609	1.47239
259.669	1.30332
259.729	1.1295
259.788	0.950037
259.848	0.765325
259.906	0.575387
259.965	0.380225
260.024	0.177981
260.082	-0.0300865
260.14	-0.244916
260.199	-0.466359
260.256	-0.695058
260.315	-0.931404
260.343	-1.05287
260.401	-1.30355
260.457	-1.56507
260.513	-1.83466
260.569	-2.11317
260.626	-2.40241
260.68	-2.70158
260.735	-3.0102
260.79	-3.32798
260.844	-3.65671
260.871	-3.82551
260.898	-3.99729
260.925	-4.17201
260.951	-4.34931
260.978	-4.52978
261.004	-4.71308
261.03	-4.89931
261.082	-5.27891
261.134	-5.67147
261.159	-5.87288
261.184	-6.07734
261.21	-6.28535
261.235	-6.49666
261.26	-6.71082
261.286	-6.92816
261.311	-7.14897
261.335	-7.37272
261.36	-7.5995
261.384	-7.82939
261.408	-8.06287
261.432	-8.29998
261.457	-8.54068
261.48	-8.78488
261.503	-9.03213
261.527	-9.28245
261.55	-9.53589
261.574	-9.79437
261.598	-10.0569
261.621	-10.3234
261.644	-10.5938
261.666	-10.8678
261.689	-11.1459
261.712	-11.428
261.734	-11.7132
261.756	-12.0019
261.778	-12.2941
261.8	-12.5902
261.822	-12.8901
261.843	-13.1931
261.865	-13.5002
261.887	-13.8107
261.929	-14.4393
262.095	-17.0009
262.176	-18.2898
262.278	-19.8785
262.299	-20.1979
262.32	-20.5144
262.361	-21.1381
262.403	-21.7462
262.424	-22.0461
262.445	-22.3404
262.531	-23.4917
262.552	-23.7775
262.573	-24.0684
262.594	-24.3633
262.615	-24.6628
262.636	-24.9663
262.657	-25.274
262.677	-25.5943
262.698	-25.9273
262.717	-26.2768
262.736	-26.6392
262.755	-27.0133
262.773	-27.3967
262.844	-28.9525
262.862	-29.3965
262.877	-29.9126
262.89	-30.46
262.902	-31.0168
262.913	-31.5772
262.925	-32.1407
262.936	-32.6997
262.948	-33.2483
262.96	-33.7814
262.972	-34.2968
262.985	-34.7951
262.998	-35.2766
263.012	-35.7446
263.027	-36.1996
263.042	-36.6451
263.056	-37.0782
263.072	-37.4951
263.088	-37.8921
263.105	-38.2695
263.123	-38.6283
263.14	-38.9673
263.16	-39.2846
263.179	-39.5786
263.199	-39.8468
263.221	-40.0874
263.243	-40.2974
263.267	-40.4729
263.292	-40.6144
263.317	-40.7267
263.344	-40.8114
263.372	-40.869
263.4	-40.9
263.43	-40.9105
263.462	-40.9048
263.493	-40.8839
263.526	-40.848
263.558	-40.8017
263.591	-40.7462
263.625	-40.7025
263.656	-40.7242
263.686	-40.7872
263.716	-40.8651
263.745	-40.9343
263.775	-40.9782
263.807	-40.9859
263.838	-40.9523
263.872	-40.8801
263.907	-40.7796
263.942	-40.6579
263.978	-40.5173
264.015	-40.3572
264.053	-40.1769
264.092	-39.9801
264.131	-39.7689
264.171	-39.5465
264.21	-39.3139
264.251	-39.0733
264.292	-38.8258
264.333	-38.5741
264.374	-38.3182
264.416	-38.0576
264.5	-37.5293
264.626	-36.728
264.668	-36.4632
264.71	-36.1945
264.753	-35.9203
264.796	-35.6404
264.84	-35.3573
264.884	-35.0699
264.971	-34.488
265.102	-33.6079
265.146	-33.3115
265.191	-33.0118
265.235	-32.7086
265.279	-32.4012
265.324	-32.0888
265.369	-31.7718
265.414	-31.4517
265.504	-30.8045
265.549	-30.4767
265.595	-30.1449
265.64	-29.8068
265.687	-29.4634
265.733	-29.1156
265.78	-28.7645
265.826	-28.4096
265.967	-27.3333
266.155	-25.8864
266.25	-25.1588
266.344	-24.4383
266.391	-24.0829
266.438	-23.7308
266.485	-23.3828
266.532	-23.0408
266.58	-22.7032
266.626	-22.371
266.673	-22.0439
266.719	-21.7217
266.765	-21.4044
266.81	-21.0917
266.856	-20.7845
266.902	-20.4832
266.946	-20.1863
266.992	-19.8921
267.037	-19.6018
267.082	-19.3153
267.127	-19.0337
267.172	-18.7567
267.217	-18.4839
267.261	-18.2152
267.306	-17.9503
267.35	-17.6897
267.395	-17.4336
267.438	-17.1822
267.482	-16.9355
267.525	-16.6933
267.568	-16.455
267.612	-16.223
267.655	-15.9971
267.785	-15.3309
267.87	-14.8955
267.912	-14.6835
267.955	-14.4747
267.997	-14.2692
268.081	-13.865
268.165	-13.4689
268.249	-13.0793
268.291	-12.8893
268.332	-12.7024
268.457	-12.1544
268.581	-11.6143
268.663	-11.2619
268.704	-11.0897
268.745	-10.9204
268.786	-10.7541
268.867	-10.4292
268.948	-10.113
269.029	-9.80579
269.109	-9.50704
269.19	-9.21662
269.269	-8.93582
269.309	-8.79928
269.388	-8.53479
269.467	-8.27881
269.546	-8.02819
269.624	-7.78517
269.741	-7.42868
269.896	-6.96257
270.013	-6.62243
270.128	-6.29262
270.244	-5.97038
270.32	-5.7622
270.396	-5.55929
270.473	-5.36259
270.663	-4.88808
270.738	-4.7036
270.852	-4.43482
270.964	-4.17314
271.039	-4.00388
271.114	-3.84222
271.225	-3.61096
271.411	-3.23617
271.854	-2.36826
272.001	-2.08688
272.111	-1.88503
272.22	-1.69421
272.366	-1.44931
272.476	-1.27396
272.548	-1.1674
273.052	-0.474343
273.337	-0.0910675
273.444	0.0482158
273.552	0.179707
273.695	0.343971
273.801	0.459161
274.012	0.677939
274.153	0.83041
274.435	1.12282
274.575	1.27506
274.681	1.3822
274.997	1.67966
275.101	1.77413
275.38	2.04415
275.449	2.10705
275.588	2.22183
275.796	2.37443
275.97	2.50935
276.109	2.61125
276.248	2.72011
276.559	2.95201
276.628	2.99969
276.938	3.19671
277.109	3.29462
277.418	3.49755
277.521	3.56779
277.624	3.62984
277.796	3.72663
277.933	3.80663
278.104	3.9003
278.31	4.01896
278.445	4.09051
278.582	4.16802
278.684	4.22157
278.89	4.31803
279.059	4.40749
279.332	4.56066
279.368	4.57791
279.537	4.66761
279.674	4.73665
279.847	4.81986
279.882	4.83777
280.017	4.9015
280.154	4.96134
280.224	4.99334
280.392	5.06567
280.46	5.09672
280.561	5.13639
281.004	5.32547
281.174	5.38441
281.343	5.45425
281.444	5.49482
281.58	5.5544
281.683	5.59368
281.751	5.61762
281.854	5.66247
282.093	5.77752
282.16	5.80394
282.467	5.89113
282.671	5.9602
282.738	5.98495
282.94	6.05545
283.176	6.12971
283.413	6.20701
283.548	6.24245
283.685	6.27189
283.821	6.30584
283.888	6.32668
284.023	6.3789
284.193	6.45124
284.295	6.48422
284.396	6.50742
284.532	6.53419
285.276	6.7219
285.409	6.74722
285.714	6.82766
285.814	6.84623
286.118	6.9213
286.185	6.9399
286.286	6.96249
286.353	6.98205
286.523	7.04324
286.624	7.08386
286.692	7.10501
286.829	7.13687
287.065	7.1799
287.2	7.20028
287.842	7.32309
288.251	7.4099
288.623	7.48032
288.859	7.53327
289.062	7.57228
289.163	7.58913
289.263	7.61608
289.569	7.7158
289.805	7.78008
290.041	7.83285
290.646	7.9436
290.779	7.96561
290.948	7.9989
291.115	8.02791
291.182	8.04181
291.283	8.055
291.617	8.08452
291.887	8.11949
291.954	8.1222
292.089	8.13693
292.157	8.14191
292.492	8.18086
293.168	8.28267
293.303	8.30505
293.438	8.32152
294.012	8.40597
294.755	8.52592
295.057	8.57955
295.294	8.63983
295.397	8.6568
296.206	8.74759
296.611	8.79885

## Sheet: HPBCD
Temperature (oC)	HPCD
24.8114	8.53517
24.8039	8.54489
24.7899	8.5576
24.7497	8.57799
24.7298	8.6003
24.7344	8.63023
24.7833	8.6773
24.8806	8.72722
25.0352	8.76844
25.1989	8.79014
25.3966	8.80145
25.6272	8.79918
25.8898	8.78403
26.1555	8.76001
26.4686	8.72253
26.7753	8.67937
27.2916	8.59625
27.9442	8.48222
29.2314	8.24904
29.8835	8.1423
30.5267	8.04562
31.0922	7.97414
31.6855	7.91041
32.2297	7.86374
32.7334	7.83059
33.2983	7.80327
34.1201	7.77964
34.9298	7.76983
37.4244	7.76674
38.9329	7.75505
40.9572	7.72133
44.3119	7.64665
47.6583	7.57684
50.9126	7.51476
53.3386	7.46341
56.6907	7.38406
57.1948	7.37006
58.0341	7.3503
61.3965	7.25638
64.6562	7.15913
67.731	7.06065
68.1024	7.04642
69.8814	6.98657
70.7552	6.95228
71.9932	6.90499
74.4385	6.8048
74.8738	6.7833
75.8807	6.74127
76.2491	6.72074
77.187	6.6788
80.1583	6.52884
80.793	6.49225
81.4962	6.45614
83.4986	6.33941
85.4801	6.21603
88.4215	6.02006
88.9532	5.98154
89.5195	5.94497
92.3185	5.75436
95.6556	5.52869
97.5295	5.40809
99.2282	5.30781
100.655	5.2328
102.693	5.14391
104.335	5.08613
105.935	5.04352
107.445	5.01755
108.881	5.00588
110.124	5.00474
111.632	5.01518
113.31	5.04313
114.75	5.08009
116.896	5.15135
118.607	5.22087
120.155	5.29316
122.003	5.38924
124.549	5.54254
127.907	5.76078
131.277	5.987
133.962	6.17639
134.292	6.20226
137.443	6.42549
140.811	6.65173
144.151	6.87377
146.527	7.02701
148.573	7.1485
151.12	7.2946
152.058	7.34386
153.329	7.41265
155.771	7.53353
157.978	7.63524
160.255	7.73189
163.596	7.85681
165.899	7.93444
168.812	8.01601
171.257	8.07489
174.467	8.14101
177.506	8.19213
178.076	8.19804
178.375	8.20421
178.743	8.20646
179.55	8.21776
182.898	8.25218
186.133	8.28257
189.488	8.30382
191.918	8.31825
193.925	8.3254
194.759	8.3318
198.106	8.34386
199.612	8.34868
200.645	8.35573
203.989	8.37027
206.561	8.38173
208.105	8.38637
209.31	8.39249
210.379	8.39538
211.146	8.40176
214.481	8.41024
215.287	8.41348
215.555	8.42036
217.661	8.42236
219.096	8.42744
220.6	8.42952
220.837	8.43233
222.106	8.43368
225.447	8.44222
228.792	8.44255
232.032	8.44252
232.499	8.43948
232.732	8.44154
236.067	8.43831
238.738	8.42888
239.109	8.4247
239.946	8.42084
241.892	8.427
242.763	8.42537
244.1	8.42505
247.211	8.40967
248.446	8.39721
248.714	8.39697
250.553	8.383
251.927	8.38238
252.992	8.38625
253.792	8.393
254.559	8.39719
255.464	8.40829
258.148	8.43148
259.421	8.44195
261.126	8.45749
261.764	8.46466
265.092	8.49143
267.913	8.50456
268.414	8.50464
270.526	8.51404
272.391	8.52584
274.9	8.53195
275.399	8.53472
276.434	8.53594
278.974	8.54542
282.019	8.57543
282.588	8.57739
283.457	8.58302
284.732	8.58337
285.17	8.58522
286.851	8.58113
289.929	8.58837
291.225	8.58933
293.868	8.59726
296.075	8.59377
296.778	8.58777

## Sheet: Physical mixture
Temperature (oC)	Physical mixture
21.8988	7.76019
21.8998	7.76913
21.901	7.78202
21.9051	7.79536
21.9139	7.80331
21.9575	7.81721
22.0193	7.81899
22.0989	7.80818
22.201	7.78701
22.3264	7.75345
22.4689	7.71222
22.6706	7.64762
22.8638	7.58539
23.1501	7.4918
23.5926	7.35201
24.3159	7.13845
24.7086	7.03953
25.2449	6.91149
25.7343	6.81075
26.1907	6.72891
26.6546	6.65686
27.0767	6.60207
27.5018	6.55646
27.9985	6.51466
28.4895	6.48504
29.012	6.46627
29.5562	6.45864
30.1282	6.46212
31.0028	6.48266
33.2228	6.57224
34.0698	6.59699
35.004	6.61588
35.9062	6.62361
37.6758	6.6177
39.2705	6.60095
40.9706	6.59489
42.5241	6.60246
44.6571	6.62843
46.5677	6.65614
48.7764	6.67276
52.1318	6.67593
54.4003	6.67404
57.7049	6.67787
60.1234	6.6821
63.4753	6.68902
64.3903	6.68763
65.7258	6.69663
66.9622	6.6817
70.2992	6.6769
73.6645	6.66486
76.4453	6.65732
77.2833	6.65926
80.6279	6.64738
81.3934	6.64458
82.2953	6.63856
82.7634	6.63919
84.2684	6.6298
87.6147	6.61087
90.9516	6.59556
94.2962	6.57391
95.7977	6.56482
97.7278	6.55415
100.233	6.53521
102.695	6.51905
104.764	6.50214
107.333	6.47294
110.678	6.44133
112.675	6.42324
112.945	6.4182
115.616	6.38947
116.248	6.37963
119.581	6.35128
120.513	6.34529
120.913	6.34018
121.741	6.33446
125.077	6.29819
128.081	6.26499
130.323	6.24771
132.058	6.23936
132.691	6.23308
133.622	6.22894
134.723	6.21914
137.854	6.20396
139.361	6.20256
141.885	6.20593
143.72	6.20527
144.654	6.20962
147.195	6.21292
147.26	6.2151
147.992	6.21672
148.125	6.22168
148.158	6.23157
148.258	6.27805
148.325	6.30371
148.392	6.32114
148.459	6.33244
148.558	6.34076
148.725	6.34294
149.758	6.30983
150.525	6.29644
151.39	6.29122
152.989	6.29771
156.327	6.32782
158.264	6.34765
158.765	6.35638
160.1	6.37238
160.435	6.37848
160.968	6.38531
161.932	6.40257
165.259	6.45665
168.593	6.50632
170.864	6.53963
174.213	6.59982
176.91	6.64428
180.159	6.68711
180.593	6.69558
181.397	6.70461
183.837	6.74304
187.044	6.78558
187.213	6.78562
189.617	6.81484
190.022	6.81664
191.786	6.84001
192.185	6.84287
195.518	6.88198
198.861	6.91039
200.764	6.92514
201.097	6.93171
204.001	6.96201
204.506	6.97059
207.832	7.00739
211.175	7.04543
214.315	7.08116
217.12	7.12243
218.651	7.14758
219.386	7.15663
220.45	7.17382
222.586	7.20104
224.09	7.21238
225.355	7.22424
227.228	7.23236
229.762	7.23201
231.439	7.21872
232.133	7.21206
232.536	7.21102
235.396	7.18887
236.663	7.19099
239.032	7.18426
241.461	7.17084
243.235	7.14447
244.67	7.11777
246.775	7.08433
247.64	7.0724
248.442	7.05666
249.139	7.04662
250.905	7.00485
251.74	6.99655
253.306	6.99496
256.637	6.95875
258.538	6.94053
259.807	6.92466
261.207	6.91778
263.144	6.89924
263.947	6.89605
264.313	6.89943
265.252	6.89583
265.417	6.89356
266.219	6.90299
267.252	6.90531
268.224	6.92175
268.654	6.92343
268.82	6.91272
269.02	6.90985
269.552	6.92259
269.752	6.92343
270.656	6.95938
272.597	7.02278
272.898	7.01948
273.234	7.02866
273.87	7.06384
274.005	7.05988
274.138	7.06625
274.509	7.10337
274.845	7.12644
275.448	7.15005
276.018	7.16599
276.319	7.17949
276.821	7.19515
277.022	7.20537
277.458	7.21041
277.76	7.20928
278.561	7.22814
278.73	7.2375
279.198	7.25343
279.699	7.28447
280.536	7.35086
280.838	7.36228
281.205	7.36644
281.437	7.38001
281.839	7.42012
282.139	7.44034
282.441	7.4519
283.141	7.50688
283.575	7.52232
283.909	7.55223
284.278	7.59
284.448	7.59942
284.815	7.60197
284.948	7.60841
285.25	7.63364
285.484	7.64943
285.718	7.67225
285.886	7.6907
286.054	7.70127
286.155	7.7017
286.388	7.69355
286.521	7.69754
286.79	7.71759
286.925	7.72482
287.461	7.77978
287.629	7.79322
287.896	7.82436
288.434	7.8667
288.634	7.87225
288.768	7.88447
289.004	7.92008
289.171	7.93807
289.339	7.94563
289.573	7.94689
289.774	7.96203
290.143	8.00518
290.611	8.034
290.745	8.03563
290.912	8.04642
291.415	8.10053
291.548	8.10698
291.716	8.10226
291.882	8.10886
291.984	8.1192
292.219	8.16219
292.387	8.18538
292.586	8.20258
292.789	8.20636
292.888	8.21423
293.327	8.27265
293.561	8.29188
293.661	8.28888
293.794	8.28019
293.929	8.28047
294.03	8.28948
294.333	8.33921
294.667	8.37302
294.768	8.38044
295.003	8.41349
295.204	8.42894
295.305	8.42534

## Sheet: AG-HPBCD
Temperature (OC)	AG:HPCD
20.7592	7.49633
20.7597	7.5087
20.7607	7.52772
20.7626	7.53913
20.765	7.55231
20.7773	7.57006
20.806	7.59021
20.9038	7.62773
20.9922	7.64453
21.0884	7.65068
21.2464	7.64934
21.4769	7.63203
21.6502	7.61339
21.8113	7.58887
22.0682	7.54617
22.4128	7.48109
22.7909	7.40605
23.298	7.29564
24.5196	7.03208
25.1193	6.91338
25.8653	6.7741
26.4596	6.6769
26.9276	6.60934
27.3899	6.55085
27.9215	6.49372
28.3678	6.4544
28.8077	6.42495
29.3096	6.40101
29.7658	6.38844
30.3886	6.38126
30.9967	6.38691
31.9666	6.40992
33.8519	6.46979
35.2295	6.4968
36.2599	6.50427
37.9005	6.49456
39.772	6.47104
41.6909	6.46243
42.9213	6.46821
44.8439	6.4915
47.2771	6.52652
49.0868	6.53936
50.8062	6.54006
54.1903	6.52383
55.1638	6.5155
56.0085	6.51206
57.3586	6.50131
60.719	6.47704
62.1927	6.46616
63.3644	6.45329
64.5347	6.44242
65.8792	6.42334
66.5506	6.41636
66.9543	6.40805
69.5418	6.37041
72.5232	6.32048
73.6592	6.30364
74.058	6.30621
75.0222	6.28387
75.9204	6.27024
77.9786	6.22867
79.9098	6.19286
81.547	6.15606
83.3917	6.10707
86.7416	6.00911
90.0773	5.9157
91.8055	5.86798
95.1406	5.76418
97.7213	5.67907
97.9876	5.67205
100.722	5.58691
100.918	5.58281
103.281	5.51811
106.606	5.43848
109.5	5.38201
111.676	5.35283
113.645	5.33732
115.585	5.33527
117.185	5.34329
118.953	5.36433
120.219	5.38755
121.686	5.41841
124.084	5.48541
126.656	5.57071
129.333	5.66778
132.543	5.80585
135.87	5.96053
138.583	6.08613
141.922	6.234
144.798	6.36423
148.137	6.5073
151.455	6.65208
154.002	6.75062
157.336	6.86546
160.675	6.97353
162.695	7.03756
163.735	7.06428
164.865	7.09503
165.2	7.10091
166.369	7.1313
169.701	7.2051
172	7.2486
172.303	7.25134
172.502	7.2566
173.536	7.27043
174.306	7.28316
177.653	7.31772
179.491	7.33451
181.39	7.34707
184.727	7.35202
187.856	7.35775
188.562	7.35604
191.272	7.36273
193.597	7.37934
195.73	7.39861
198.129	7.41151
201.245	7.41706
202.811	7.42038
205.11	7.41802
208.436	7.40391
210.534	7.39847
212.371	7.40266
214.672	7.42476
215.376	7.43393
217.718	7.45218
218.017	7.45204
218.452	7.4563
218.988	7.45647
222.225	7.47199
225.077	7.48536
227.155	7.48651
230.156	7.48873
233.496	7.4851
235.8	7.4724
238.529	7.44774
240.828	7.4241
242.228	7.40581
242.428	7.40156
243.196	7.39309
243.53	7.38566
244.334	7.37478
244.764	7.36623
245.367	7.35816
245.633	7.35204
248.233	7.30934
249.03	7.29745
249.43	7.28931
252.099	7.24203
254.477	7.18645
254.949	7.17291
255.25	7.16734
256.755	7.12576
257.487	7.09801
258.053	7.07237
259.017	7.04111
259.72	7.02922
261.253	7.02613
261.623	7.021
262.055	7.01995
262.69	7.0117
263.927	7.00664
264.094	7.00864
267.399	6.99409
268.197	6.98863
268.464	6.98954
268.962	6.98124
269.563	6.98151
270.194	6.98675
270.827	6.97978
271.127	6.95569
271.259	6.95334
271.393	6.96228
271.694	6.99704
272.165	7.06308
272.497	7.1033
273.135	7.16978
273.504	7.19783
273.907	7.23507
274.108	7.24146
274.241	7.23445
274.341	7.22452
274.407	7.21282
274.573	7.16607
274.673	7.14736
274.773	7.13643
274.906	7.13148
275.141	7.1333
275.373	7.11106
275.673	7.09641
275.84	7.09385
275.974	7.07969
276.007	7.07374
276.04	7.06412
276.173	7.01136
276.369	6.91591
276.436	6.89111
276.502	6.87372
276.568	6.8607
276.667	6.84864
276.834	6.84672
276.901	6.84854
277.034	6.84568
277.068	6.84252
277.267	6.80074
277.367	6.78872
277.466	6.78427
277.599	6.78708
277.801	6.7974
277.867	6.79533
277.901	6.78987
277.934	6.78037
278	6.75489
278.165	6.67807
278.23	6.65394
278.296	6.63586
278.362	6.62325
278.428	6.61725
278.529	6.62008
278.763	6.64005
279.13	6.66257
279.232	6.67397
279.5	6.68333
279.601	6.69276
279.735	6.71261
279.836	6.72085
279.97	6.72331
280.304	6.71287
280.469	6.69586
280.57	6.69752
280.704	6.71266
280.94	6.7491
281.074	6.76239
281.242	6.76808
281.576	6.76493
281.712	6.77319
281.812	6.78454
282.282	6.79727
282.416	6.81246
282.754	6.86961
283.293	6.94799
283.493	6.97179
283.694	6.98306
283.861	7.00013
283.996	7.01827
284.097	7.02612
284.262	7.02199
284.395	7.01172
284.597	7.00907
284.931	7.01788
285.232	7.03594
285.466	7.0615
285.567	7.06674
285.735	7.06205
285.97	7.04473
286.036	7.04319
286.137	7.04822
286.271	7.06406
286.473	7.09296
286.809	7.12745
287.179	7.14958
287.313	7.15575
287.414	7.16672
287.515	7.17009
287.683	7.16367
287.95	7.17259
288.321	7.19797
288.454	7.19998
288.758	7.22632
289.127	7.2419
289.464	7.24602
289.798	7.24282
289.865	7.23958
290.2	7.2485
290.433	7.26203
290.837	7.27168
291.205	7.26365
291.604	7.25985
291.739	7.26633
291.976	7.28389
292.509	7.29904
292.909	7.30222
293.176	7.30758
293.377	7.30582
293.512	7.30217
293.914	7.31264
294.281	7.31105
294.349	7.30652
