# Supplementary material for: Gallic acid/hydroxypropyl-β-cyclodextrin complex: Improving solubility for application on in vitro/ in vivo Candida albicans biofilms
Source: PLoS One. 2017 Jul 11;12(7):e0181199. doi: 10.1371/journal.pone.0181199 (PMC5507443; doi:10.1371/journal.pone.0181199)
Supplement: S3 File — Supporting information file of Fig 4. (XLSX) [file pone.0181199.s003.xlsx]

## Sheet: 24h
CONTROL	2X MIC GA	4X MIC GA (GA:HPCD)	AmB
200000	70000	150000	40000
200000	100000	210000	130000
400000	70000	110000	40000
1000000	40000	20000	230000
400000	50000	140000	20000
520000	70000	170000	200000
400000	30000	40000	20000
220000	90000	70000	60000
200000	30000	30000	160000
1500000	400000	1200000	600000
700000	300000	1500000	1200000
600000	1000000	2000000	330000
300000	1700000	2200000	250000
1300000	1300000	2200000	360000
1000000	2000000	1700000	190000
1100000	500000	300000	30000
1300000	700000	500000	130000
1200000	140000	400000	10000
700000	380000	70000	60000
220000	300000	150000	40000
1000000	900000	150000	30000
100000	400000	100000	90000
800000	300000	30000	120000
280000	480000	90000	130000
160000	220000	160000	40000
140000	300000	150000	90000
240000	260000	30000	50000
440000	700000	30000	80000
800000	60000	160000	60000
500000	120000	150000	100000
260000	100000	40000	50000
300000	260000	30000	40000
400000	360000	170000	100000
160000	400000	170000	180000
300000	140000	150000	220000
180000	320000	170000	130000
30000	300000	140000	40000
280000	500000	120000	120000
560000	260000	50000	230000
220000	320000	48000	30000
280000	180000	45000	18000
120000	180000	34000	28000
140000	120000	170000	260000
160000	400000	170000	200000
220000	260000	190000	90000

## Sheet: 48h
CONTROL	2X MIC GA	4X MIC GA (GA:HPCD)	AmB
600000	130000	110000	110000
1200000	180000	90000	190000
600000	170000	18000	130000
1600000	50000	30000	100000
600000	90000	30000	80000
1000000	70000	50000	90000
1200000	130000	80000	20000
1000000	160000	30000	120000
1000000	140000	40000	90000
700000	1100000	1400000	350000
2000000	1100000	1100000	410000
1800000	1700000	1000000	340000
2500000	3000000	2200000	490000
2400000	1800000	2400000	450000
3000000	3200000	1800000	510000
1800000	700000	1000000	390000
1600000	700000	400000	300000
1700000	400000	1500000	260000
440000	300000	130000	110000
500000	300000	200000	60000
900000	100000	150000	50000
1300000	60000	100000	110000
1100000	20000	110000	60000
800000	60000	20000	40000
900000	700000	30000	80000
500000	400000	130000	50000
300000	600000	210000	40000
600000	520000	20000	280000
360000	700000	100000	70000
500000	400000	80000	60000
300000	300000	90000	90000
500000	200000	80000	100000
1100000	320000	70000	70000
800000	400000	30000	180000
600000	60000	100000	100000
600000	600000	210000	190000
460000	600000	280000	80000
400000	240000	70000	70000
400000	380000	80000	150000
1000000	20000	30000	230000
1300000	280000	24000	120000
380000	200000	130000	40000
300000	600000	130000	200000
300000	400000	210000	130000
300000	420000	140000	70000
