# Supplementary material for: Gallic acid/hydroxypropyl-β-cyclodextrin complex: Improving solubility for application on in vitro/ in vivo Candida albicans biofilms
Source: PLoS One. 2017 Jul 11;12(7):e0181199. doi: 10.1371/journal.pone.0181199 (PMC5507443; doi:10.1371/journal.pone.0181199)
Supplement: S4 File — Supporting information file of Fig 6. (XLSX) [file pone.0181199.s004.xlsx]

## Sheet: Feuil1
C1	C2	C3	C4	C5	GA1	GA2	GA3	GA4	GA5	N1	N2	N3	N4	N5
4	4	4	0	3	1	0	4	4	2	0	4	4	3	0
4	4	2	0	3	1	1	4	4	3	0	2	4	2	0
3	4	3	0	3	1	0	4	3	0	3	0	1	1	4
4	4	4	0	3	0	0	4	2	0	4	0	3	2	3
3	4	4	0	3	0	0	4	3	0	4	0	4	2	2
3	3	4	0	3	0	3	4	4	4	3	0	4	2	3
0	3	1	0	4	0	0	2	4	0	4	0	1	0	2
0	4	2	0	3	0	0	2	4	0	4	0	4	0	1
0	3	3	0	3	0	0	3	4	0	4	0	3	2	4
0	3	3	1	3	0	4	4	0	0	3	0	0	2	3
0	4	3	0	3	0	4	4	0	0	3	0	0	2	3
0	3	4	0	2	1	0	3	0	0	4	0	0	2	4
0	0	4	1	3	0	3	3	0	0	4	0	0	1	4
0	2	4	1	2	0	3	3	0	0	4	0	0	2	4
0	3	3	0	2	0	3	4	0	0	4	1	0	3	4
0	3	3	0	0	0	3	4	0	0	4	3	3	3	4
0	4	2	0	0	0	4	4	0	4	3	3	3	2	0
0	4	2	0	0	0	4	4	2	4	1	4	3	4	0
0	3	2	0	1	0	4	4	4	3	1	4	3	4	0
0	2	1	0	2	0	4	4	4	4	1	3	3	4	0
4	4	2	0	3	0	4	4	3	4	2	1	3	3	0
4	4	0	0	0	0	4	3	4	4	0	3	2	3	3
3	4	0	0	0	0	4	3	4	4	3	3	2	0	0
3	4	2	0	0	0	4	3	2	0	3	0	2	0	0
0	0	1	4	0	0	4	4	0	0	3	0	0	0	0
4	0	4	4	3	3	3	4	3	0	4	0	4	4	4
4	0	4	4	3	3	3	4	0	0	4	0	4	4	3
4	1	4	0	2	2	4	4	0	0	4	1	4	3	4
4	1	4	0	1	1	4	4	0	0	4	1	0	3	2
3	0	4	0	1	0	2	4	0	0	4	4	0	2	4
0	3	3	0	2	0	3	4	0	0	2	4	0	1	3
0	2	3	0	0	0	1	3	0	0	0	4	3	2	3
0	4	4	1	2	0	1	3	0	0	2	4	3	1	3
0	4	4	1	2	0	2	4	0	0	2	4	4	0	4
1	4	4	1	3	0	3	4	0	0	3	1	4	3	4
0	3	1	0	3	0	4	4	0	0	4	0	3	2	4
0	3	4	0	4	0	4	4	0	2	4	0	4	2	3
0	3	4	0	3	0	4	4	0	4	0	2	3	2	4
0	3	4	0	1	0	4	4	0	4	0	2	3	2	4
0	2	4	0	4	0	4	2	0	3	0	3	2	2	4
0	4	2	0	4	0	4	2	0	4	0	2	0	3	0
0	3	2	0	0	0	4	2	0	4	0	0	0	1	1
1	3	0	0	4	0	4	4	0	4	0	0	0	0	0
4	4	1	0	3	0	4	4	0	4	4	0	0	3	0
2	1	2	0	2	0	4	4	0	1	4	0	0	2	0
4	0	2	0	0	0	3	4	4	1	4	0	0	4	0
4	4	0	0	0	0	1	4	4	0	4	2	0	2	2
0	4	1	0	0	0	0	4	4	4	4	2	0	0	0
0	4	0	0	0	0	0	4	4	4	4	2	0	2	0
0	4	0	1	3	0	0	4	4	4	0	4	0	2	0
